# Supplementary material for: HapX-mediated H2B deub1 and SreA-mediated H2A.Z deposition coordinate in fungal iron resistance
Source: Nucleic Acids Res. 2023 Aug 31;51(19):10238–60. doi: 10.1093/nar/gkad708 (PMC10602907; doi:10.1093/nar/gkad708)
Supplement: gkad708_Supplemental_Files [file gkad708_supplemental_files.zip]

Archive with 2 entries (2 files):
- Supplementary Figures 20230724.pdf
- SupplementaryTable S1-3 20230726.xlsx
