# Supplementary material for: HapX-mediated H2B deub1 and SreA-mediated H2A.Z deposition coordinate in fungal iron resistance
Source: Nucleic Acids Res. 2023 Aug 31;51(19):10238–60. doi: 10.1093/nar/gkad708 (PMC10602907; doi:10.1093/nar/gkad708)
Supplement: gkad708_Supplemental_Files [file gkad708_supplemental_files.zip › SupplementaryTable S1-3 20230726.xlsx]

## Sheet: Supplementary Table S1
Supplementary Table S1. Primers used in this study and their relevant characteristics.
Primer	Sequence (5’-3’)	Relevant Characteristics
FgHAPX-RT-F	CCAAACACTATCTAGCCATC	Quantitative real-time PCR primers for analysis of FgHAPX expression
FgHAPX-RT-R	CCTCTCCCAAACCGAACGTC
FgSREA-RT-F	AGAACCAGTTCCTCTCGATG	Quantitative real-time PCR primers for analysis of FgSREA expression
FgSREA-RT-R	TTGATCCCCTCTCTGCATT
FgCCCA-RT-F	CGCGAAGCATTATTGGTCTC	Quantitative real-time PCR primers for analysis of FgCCCA expression
FgCCCA-RT-R	ATCGCCCGAATCCAACCCCC
FgLYSF-RT-F	ACCGAGAAGCCTTTGACCCG	Quantitative real-time PCR primers for analysis of FgLYSF expression
FgLYSF-RT-R	CATCAATCTTAGCCTTAACC
FgHEMA-RT-F	AGATTCACACTTCCAGCAAC	Quantitative real-time PCR primers for analysis of FgHEMA expression
FgHEMA-RT-R	GCTCCGTGTTGTAAAAGGTT
FgCYCA-RT-F	AAGGATGGTGGCAACAAGATC	Quantitative real-time PCR primers for analysis of FgCYCA expression
FgCYCA-RT-R	TGGTGGAGTCCTTGAGGTAG
FgSIDA-RT-F	ACATCGACATGCTCAAGGAC	Quantitative real-time PCR primers for analysis of FgSIDA expression
FgSIDA-RT-R	GTGTGCTCAGAACAGAAAGA
FgSIDC-RT-F	ATCGAGGCCTTGATCCACGA	Quantitative real-time PCR primers for analysis of FgSIDC expression
FgSIDC-RT-R	TTCCAGTAGGCTGTTTCAGC
FgSIDD-RT-F	CAAACGAGAGCTCCGAGATT	Quantitative real-time PCR primers for analysis of FgSIDD expression
FgSIDD-RT-R	TATCCGAAAGGACTGGGTAG
FgActin-RT-F	TGTCCTTGGTCTTGAGAGCG	Quantitative real-time PCR primers for analysis of FgACTIN expression
FgActin-RT-R	GATTCTCCAAAGAGAAAACG
FgHAPX-KO-UP-F	GTGCAATTCCGACTTATGCC	PCR primers to amplify FgHAPX upstream fragment for the construction of FgHAPX deletion mutants (hygromycin-resistant transformants)
FgHAPX-KO-UP-R	CAAAATAGGCATTGATGTGTTGACCTCCGATGGGGACGTCGACGGGTA
FgHapX-KO-DOWN-F	CTCGTCCGAGGGCAAAGGAATAGAGTAGTGTTCCCCAAACGGACATTG	PCR primers to amplify FgHAPX downstream fragment for the construction of FgHAPX deletion mutants (hygromycin-resistant transformants)
FgHapX-KO-DOWN-R	CATGTACTCAATATCCTTTCC
FgHapX-KO-ID-F	TCTTCCACCAATCCTTCAGC	PCR primers for identification of FgHAPX deletion transformants (hygromycin-resistant transformants)
FgHapX-KO-ID-R	TCCACTGTATCATGTGGACTG
FgSREA-KO-UP-F	TACCAGAAACGAGACGGGGT	PCR primers to amplify FgSREA upstream fragment for the construction of FgSREA deletion mutants (hygromycin-resistant transformants)
FgSREA-KO-UP-R	CAAAATAGGCATTGATGTGTTGACCTCCGCCAGTAGATAGGGCTGGAC
FgSREA-KO-DOWN-F	CTCGTCCGAGGGCAAAGGAATAGAGTAGTCAATGACGGATTACAAACG	PCR primers to amplify FgSREA downstream fragment for the construction of FgSREA deletion mutants (hygromycin-resistant transformants)
FgSREA-KO-DOWN-R	GTGTTCCTAGATTCGGTTTC
FgSREA-KO-ID-F	CAACGCCAATGCATCTTACG	PCR primers for identification of FgSREA deletion transformants (hygromycin-resistant transformants)
FgSREA-KO-ID-R	GTGACTCCTTGCTGGCCTCC
FgLYSF-CHIP-F	CTGGGTGTAGGTTATATGCA	The FgLYSF gene promoter were ampliﬁed with the primers for ChIP-qPCR analysis
FgLYSF-CHIP-R	TGACTTTTCATATAATGTAG
FgHEMA-CHIP-F	CGAGCTGAGTGGTTGATTAT	The HEMA gene promoter were ampliﬁed with the primers for ChIP-qPCR analysis
FgHEMA-CHIP-R	CTCCAGACCCTTGACAGCTG
FgCYCA-CHIP-F	CCCAGATTCTATCCCAGCAG	The FgCYCA gene promoter were ampliﬁed with the primers for ChIP-qPCR analysis
FgCYCA-CHIP-R	CCCTGCGCTCAACGATTGTG
FgSREA-CHIP-F	CTCTCCGGATTCGCCTCTTT	The FgSREA gene promoter were ampliﬁed with the primers for ChIP-qPCR analysis
FgSREA-CHIP-R	GGTCGTCGTACAAATCAATA
FgCCCA-CHIP-F	CACCGAGTGGAAAGATTCTG	The FgCCCA gene promoter were ampliﬁed with the primers for ChIP-qPCR analysis
FgCCCA-CHIP-R	TTCTTCTCTACAGCTTGG
FgSIDA-CHIP-F	AGCAACGGTATCAACGGACA	The FgSIDA gene promoter were ampliﬁed with the primers for ChIP-qPCR analysis
FgSIDA-CHIP-R	GGCGGACGGCTGTGGGAGCA
FgSIDC-CHIP-F	TACCAGCAATCTCTGCAATC	The FgSIDC gene promoter were ampliﬁed with the primers for ChIP-qPCR analysis
FgSIDC-CHIP-R	TCACAAATGCCTTGATGGCA
FgSIDD-CHIP-F	AACGTACCTGTTCTGCGCAA	The FgSIDD gene promoter were ampliﬁed with the primers for ChIP-qPCR analysis
FgSIDD-CHIP-R	TTCCGTGATTATGGCGATAT
FgUBP8-KO-UP-F	CTCACAGGTTCCATTAGGTC	PCR primers to amplify FgUBP8 upstream fragment for the construction of FgUBP8 deletion mutants (hygromycin-resistant transformants)
FgUBP8-KO-UP-R	CAAAATAGGCATTGATGTGTTGACCTCCGCGATCGGCTCAAGCTGGAC
FgUBP8-KO-DOWN-F	CTCGTCCGAGGGCAAAGGAATAGAGTAGCACACAACTCTGTACAGCGG	PCR primers to amplify FgUBP8 downstream fragment for the construction of FgUBP8 deletion mutants (hygromycin-resistant transformants)
FgUBP8-KO-DOWN-R	CAGTTAACCTCAAGGGCAGC
FgUBP8-KO-ID-F	TGCATTGTCTTCTTTTAATT	PCR primers for identification of FgUBP8 deletion transformants (hygromycin-resistant transformants)
FgUBP8-KO-ID-R	TCATGTTAAAGCTATGCTAC
FgRAD6-KO-UP-F	TATACAACGAGACGACCTCGG	PCR primers to amplify FgRAD6 upstream fragment for the construction of FgRAD6 deletion mutants (hygromycin resistance transformants)
FgRAD6-KO-UP -R	CCGGGGGATCCACTAGTTCTAGAGCGGCTGATGCAGGTGAAGCAGAAA
FgRAD6-KO-DOWN-F	TCGACCTCGAGGGTCCCGATCAGTATAGCAAAGAGCGATCCTGGAA	PCR primers to amplify FgRAD6 downstream fragment for the construction of FgRAD6 deletion mutants (hygromycin-resistant transformants)
FgRAD6-KO-DOWN-R	AATCGAGGTATCGACGATACG
FgRAD6-KO-ID-F	GCACTGCTTGACTTCCATCTC	PCR primers for identification of FgRAD6 deletion transformants (hygromycin-resistant transformants)
FgRAD6-KO-ID-R	GCACCAAAAACGCCATTTAC
FgBRE1-KO-UP-F	TGATGTTCGCTTGTCGGTT	PCR primers to amplify FgBRE1upstream fragment for the construction of FgBRE1 deletion mutants (nourseothrich sulfate-resistant transformants)
FgBRE1-KO-UP -R	CAAAAAATGCTCCTTCAATATCACTAGTATCTTGGCGAGTGTAGATGGA
FgBRE1-KO-DOWN-F	CCTAACCCTAAACCAAAGCATCAGGCCTCAAAGGCTCTACGGAAATTAC	PCR primers to amplify FgBRE1 downstream fragment for the construction of FgBRE1 deletion mutants (nourseothrich sulfate-resistant transformants)
FgBRE1-KO-DOWN -R	GGATGTGATGCGCTGCACCAACG
FgBRE1-KO-ID-F	CTTCGAAATTTCAACTCCTGG	PCR primers for identification of FgBRE1 deletion transformants (nourseothrich sulfate-resistant transformants)
FgBRE1-KO-ID -R	CCATCTCCATCAACTACAAAG
FgCCCA-Mnase-F1	CAATTTAGACCCCCAAACCA	The FgCCCA gene F1 regions (from -420 to -340 bp away from TTS) were ampliﬁed with the primers for Mnase-qPCR analysis
FgCCCA-Mnase-R1	TTAAAGAAAATTCCTAAAAA
FgCCCA-Mnase-F2	TTTTTAGGAATTTTCTTTAA	The FgCCCA gene F2 regions (from -340 to -260 bp away from TTS) were ampliﬁed with the primers for Mnase-qPCR analysis
FgCCCA-Mnase-R2	GTAAACAGAGCTGGTACAGT
FgCCCA-Mnase-F3	ACTGTACCAGCTCTGTTTAC	The FgCCCA gene F3 regions (from -260 to -180 bp away from TTS) were ampliﬁed with the primers for Mnase-qPCR analysis
FgCCCA-Mnase-R3	AAGGGAATAGACCGACGCCG
FgCCCA-Mnase-F4	CGGCGTCGGTCTATTCCCTT	The FgCCCA gene F4 regions (from -180 to -100 bp away from TTS) were ampliﬁed with the primers for Mnase-qPCR analysis
FgCCCA-Mnase-R4	CGTGACGGCCTGTCTTATAC
FgCCCA-Mnase-F5	GTATAAGACAGGCCGTCACG	The FgCCCA gene F5 regions (from -100 to -20 bp away from TTS) were ampliﬁed with the primers for Mnase-qPCR analysis
FgCCCA-Mnase-R5	ATGTCTTGTCAATTTATAAG
FgCCCA-Mnase-F6	CTTATAAATTGACAAGACAT	The FgCCCA gene F6 regions (from -20 to +60 bp away from TTS) were ampliﬁed with the primers for Mnase-qPCR analysis
FgCCCA-Mnase-R6	TGTGGTAGAGTAGAAGAGTA
FgCCCA-Mnase-F7	TACTCTTCTACTCTACCACA	The FgCCCA gene F8 regions (from 60 to 140 bp away from TTS) were ampliﬁed with the primers for Mnase-qPCR analysis
FgCCCA-Mnase-R7	TAGTTGCTCTGGTAGGAGAT
FgCCCA-Mnase-F8	ATCTCCTACCAGAGCAACTA	The FgCCCA gene F9 regions (from 140 to 220 bp away from TTS) were ampliﬁed with the primers for Mnase-qPCR analysis
FgCCCA-Mnase-R8	GTAGGATGTCACTGTAGTCG
FgCCCA-Mnase-F9	CGACTACAGTGACATCCTAC	The FgCCCA gene F10 regions (from 220 to 300 bp away from TTS) were ampliﬁed with the primers for Mnase-qPCR analysis
FgCCCA-Mnase-R9	GGCGCTGCCGAGACTGGACA
FgCCCA-Mnase-F10	TGTCCAGTCTCGGCAGCGCC	The FgCCCA gene F11 regions (from 85 to 164 bp away from TTS) were ampliﬁed with the primers for Mnase-qPCR analysis
FgCCCA-Mnase-R10	ACAGCAGCGAGGTAAGCGCC
FgCCCA-Mnase-F11	GGCGCTTACCTCGCTGCTGT	The FgCCCA gene F12 regions (from 300 to 380 bp away from TTS) were ampliﬁed with the primers for Mnase-qPCR analysis
FgCCCA-Mnase-R11	CCGTTCTCTCGTCAGCGGGC
FgCCCA-Mnase-F12	GCCCGCTGACGAGAGAACGG	The FgCCCA gene F12 regions (from 380 to 420 bp away from TTS) were ampliﬁed with the primers for Mnase-qPCR analysis
FgCCCA-Mnase-R12	AGGATTCTTGCACAGCTCGT
FgSWC6-KO-UP-F	AGTTTACACTGTCTCCCAAC	PCR primers to amplify FgSWC6 upstream fragment for the construction of FgSWC6 deletion mutants (hygromycin-resistant transformants)
FgSWC6-KO-UP-R	CAAAATAGGCATTGATGTGTTGACCTCCGTCGCTTGGTTTCTAATAGC
FgSWC6-KO-DOWN-F	CTCGTCCGAGGGCAAAGGAATAGAGTAGACTCTCTGGACATTCTGTTC	PCR primers to amplify FgSWC6 downstream fragment for the construction of FgSWC6 deletion mutants (hygromycin-resistant transformants)
FgSWC6-KO-DOWN-R	GCTTGGCTGTTTGTCTTGTT
FgSWC6-KO-ID-F	TGTGTTTGCTGTACTGAGCT	PCR primers for identification of FgSWC6 deletion transformants (hygromycin-resistant transformants)
FgSWC6-KO-ID-R	TCTCCTAAATCCAGGGGTAT
FgSWC2-KO-UP-F	ATAAAACGACGTCAGAGAGT	PCR primers to amplify FgSWC2 upstream fragment for the construction of FgSWC2 deletion mutants (hygromycin-resistant transformants)
FgSWC2-KO-UP-R	CAAAATAGGCATTGATGTGTTGACCTCCGCCAATGAGTTTTGTGATGT
FgSWC2-KO-DOWN-F	CTCGTCCGAGGGCAAAGGAATAGAGTAGGCACCTAAGGCATTTCTTTC	PCR primers to amplify FgSWC2 downstream fragment for the construction of FgSWC2 deletion mutants (hygromycin-resistant transformants)
FgSWC2-KO-DOWN-R	AAGGTGAACTCTCCATCTCT
FgSWC2-KO-ID-F	CTGTCTGTTGTGATGTCAGC	PCR primers for identification of FgSWC2 deletion transformants (hygromycin-resistant transformants)
FgSWC2-KO-ID-R	GTATTTCTATGTGGTGGTAC
FgEED-KO-UP-F	CTCGGAGATTCGAAACTGAC	PCR primers to amplify FgEED upstream fragment for the construction of FgEED deletion mutants (hygromycin-resistant transformants)
FgEED-KO-UP-R	CAAAATAGGCATTGATGTGTTGACCTCCTGACTAGCAGTAAAGTGGGG
FgEED-KO-DOWN-F	CTCGTCCGAGGGCAAAGGAATAGAGTAGGCAGCTCCTCCTTTTTCTGC	PCR primers to amplify FgEED downstream fragment for the construction of FgEED deletion mutants (hygromycin-resistant transformants)
FgEED-KO-DOWN-R	TAAACAAATATTTACATCCT
FgEED-KO-ID-F	TTCTCGCTGATATCACTTCA	PCR primers for identification of FgEED deletion transformants (hygromycin-resistant transformants)
FgEED-KO-ID-R	ATACACTTATCCAACAGCAT
FgSIDA-Mnase-F1	TGGTTCTAGTTTGAGAATGG	The FgSIDA gene F1 regions (from -420 to -340 bp away from TTS) were ampliﬁed with the primers for Mnase-qPCR analysis
FgSIDA-Mnase-R1	TATGGGCATTTTGTAGTTTT
FgSIDA-Mnase-F2	AAAACTACAAAATGCCCATA	The FgSIDA gene F2 regions (from -340 to -260 bp away from TTS) were ampliﬁed with the primers for Mnase-qPCR analysis
FgSIDA-Mnase-R2	TTGAAAAGGTAAAGGTGAAG
FgSIDA-Mnase-F3	CTTCACCTTTACCTTTTCAA	The FgSIDA gene F3 regions (from -260 to -180 bp away from TTS) were ampliﬁed with the primers for Mnase-qPCR analysis
FgSIDA-Mnase-R3	ATCAGGGCCTGACTCTGACG
FgSIDA-Mnase-F4	CGTCAGAGTCAGGCCCTGAT	The FgSIDA gene F4 regions (from -180 to -100 bp away from TTS) were ampliﬁed with the primers for Mnase-qPCR analysis
FgSIDA-Mnase-R4	AAACGGGTTGGTATAAGGGG
FgSIDA-Mnase-F5	CCCCTTATACCAACCCGTTT	The FgSIDA gene F5 regions (from -100 to -20 bp away from TTS) were ampliﬁed with the primers for Mnase-qPCR analysis
FgSIDA-Mnase-R5	GTCGATGGGCAACTTGAGAT
FgSIDA-Mnase-F6	ATCTCAAGTTGCCCATCGAC	The FgSIDA gene F6 regions (from -20 to +60 bp away from TTS) were ampliﬁed with the primers for Mnase-qPCR analysis
FgSIDA-Mnase-R6	GATGGCTGAGTTTTGTTTTG
FgSIDA-Mnase-F7	CAAAACAAAACTCAGCCATC	The FgSIDA gene F7 regions (from 60 to 140 bp away from TTS) were ampliﬁed with the primers for Mnase-qPCR analysis
FgSIDA-Mnase-R7	TGTCCGTTGATACCGTTGCT
FgSIDA-Mnase-F8	AGCAACGGTATCAACGGACA	The FgSIDA gene F8 regions (from 140 to 220 bp away from TTS) were ampliﬁed with the primers for Mnase-qPCR analysis
FgSIDA-Mnase-R8	GGCGGACGGCTGTGGGAGCA
FgSIDA-Mnase-F9	TGCTCCCACAGCCGTCCGCC	The FgSIDA gene F9 regions (from 220 to 300 bp away from TTS) were ampliﬁed with the primers for Mnase-qPCR analysis
FgSIDA-Mnase-R9	GGCACAGATGAGATCGAATT
FgSIDA-Mnase-F10	AATTCGATCTCATCTGTGCC	The FgSIDA gene F10 regions (from 85 to 164 bp away from TTS) were ampliﬁed with the primers for Mnase-qPCR analysis
FgSIDA-Mnase-R10	CCGTCAGGGCGGAGATTTCG
FgSIDA-Mnase-F11	CGAAATCTCCGCCCTGACGG	The FgSIDA gene F11 regions (from 300 to 380 bp away from TTS) were ampliﬁed with the primers for Mnase-qPCR analysis
FgSIDA-Mnase-R11	TCTTGGCGCCCGGGAGCAGC
FgSIDA-Mnase-F12	GCTGCTCCCGGGCGCCAAGA	The FgSIDA gene F12 regions (from 380 to 420 bp away from TTS) were ampliﬁed with the primers for Mnase-qPCR analysis
FgSIDA-Mnase-R12	GCTGTGGAGGTAGTTGAGGA
FgSIDC-Mnase-F1	TCATGTGTCATGATGTAACA	The FgSIDC gene F1 regions (from -420 to -340 bp away from TTS) were ampliﬁed with the primers for Mnase-qPCR analysis
FgSIDC-Mnase-R1	GCCTGCATCCATGAATTAGT
FgSIDC-Mnase-F2	ACTAATTCATGGATGCAGGC	The FgSIDC gene F2 regions (from -340 to -260 bp away from TTS) were ampliﬁed with the primers for Mnase-qPCR analysis
FgSIDC-Mnase-R2	CTCATTTCAGTGACACAGTG
FgSIDC-Mnase-F3	CACTGTGTCACTGAAATGAG	The FgSIDC gene F3 regions (from -260 to -180 bp away from TTS) were ampliﬁed with the primers for Mnase-qPCR analysis
FgSIDC-Mnase-R3	TCCCAAATGGACCCCGAGAA
FgSIDC-Mnase-F4	TTCTCGGGGTCCATTTGGGA	The FgSIDC gene F4 regions (from -180 to -100 bp away from TTS) were ampliﬁed with the primers for Mnase-qPCR analysis
FgSIDC-Mnase-R4	TATCGTCCGAACCGGGCCTG
FgSIDC-Mnase-F5	CAGGCCCGGTTCGGACGATA	The FgSIDC gene F5 regions (from -100 to -20 bp away from TTS) were ampliﬁed with the primers for Mnase-qPCR analysis
FgSIDC-Mnase-R5	ACGTGATCGTCTACCCAGGT
FgSIDC-Mnase-F6	ACCTGGGTAGACGATCACGT	The FgSIDC gene F6 regions (from -20 to +60 bp away from TTS) were ampliﬁed with the primers for Mnase-qPCR analysis
FgSIDC-Mnase-R6	GGTGTTGATCATTCGTGTCT
FgSIDC-Mnase-F7	AGACACGAATGATCAACACC	The FgSIDC gene F7 regions (from 60 to 140 bp away from TTS) were ampliﬁed with the primers for Mnase-qPCR analysis
FgSIDC-Mnase-R7	GATTGCAGAGATTGCTGGTA
FgSIDC-Mnase-F8	TACCAGCAATCTCTGCAATC	The FgSIDC gene F8 regions (from 140 to 220 bp away from TTS) were ampliﬁed with the primers for Mnase-qPCR analysis
FgSIDC-Mnase-R8	TCACAAATGCCTTGATGGCA
FgSIDC-Mnase-F9	TGCCATCAAGGCATTTGTGA	The FgSIDC gene F9 regions (from 220 to 300 bp away from TTS) were ampliﬁed with the primers for Mnase-qPCR analysis
FgSIDC-Mnase-R9	CAAGATATATCCTCCACGTT
FgSIDC-Mnase-F10	AACGTGGAGGATATATCTTG	The FgSIDC gene F10 regions (from 85 to 164 bp away from TTS) were ampliﬁed with the primers for Mnase-qPCR analysis
FgSIDC-Mnase-R10	TCGCCAATAGAGAATTGAGT
FgSIDC-Mnase-F11	ACTCAATTCTCTATTGGCGA	The FgSIDC gene F11 regions (from 300 to 380 bp away from TTS) were ampliﬁed with the primers for Mnase-qPCR analysis
FgSIDC-Mnase-R11	TGTACATCCTATGAAAATGT
FgSIDC-Mnase-F12	ACATTTTCATAGGATGTACA	The FgSIDC gene F12 regions (from 380 to 420 bp away from TTS) were ampliﬁed with the primers for Mnase-qPCR analysis
FgSIDC-Mnase-R12	CCAGTGCTTGGAGAGCCGCT
FgSIDD-Mnase-F1	CTACCTCGATTCATGAGCGG	The FgSIDD gene F1 regions (from -420 to -340 bp away from TTS) were ampliﬁed with the primers for Mnase-qPCR analysis
FgSIDD-Mnase-R1	GCGGGCGACTTCGGAGGGTG
FgSIDD-Mnase-F2	CACCCTCCGAAGTCGCCCGC	The FgSIDD gene F2 regions (from -340 to -260 bp away from TTS) were ampliﬁed with the primers for Mnase-qPCR analysis
FgSIDD-Mnase-R2	GGACCTTTGAAGCCCTCGAG
FgSIDD-Mnase-F3	CTCGAGGGCTTCAAAGGTCC	The FgSIDD gene F3 regions (from -260 to -180 bp away from TTS) were ampliﬁed with the primers for Mnase-qPCR analysis
FgSIDD-Mnase-R3	CTATGTCTTGCTCTTCTCCA
FgSIDD-Mnase-F4	TGGAGAAGAGCAAGACATAG	The FgSIDD gene F4 regions (from -180 to -100 bp away from TTS) were ampliﬁed with the primers for Mnase-qPCR analysis
FgSIDD-Mnase-R4	ATGAACGCCTCCACTATTAT
FgSIDD-Mnase-F5	ATAATAGTGGAGGCGTTCAT	The FgSIDD gene F5 regions (from -100 to -20 bp away from TTS) were ampliﬁed with the primers for Mnase-qPCR analysis
FgSIDD-Mnase-R5	GGGAATATTGTGCGATGGGA
FgSIDD-Mnase-F6	TCCCATCGCACAATATTCCC	The FgSIDD gene F6 regions (from -20 to +60 bp away from TTS) were ampliﬁed with the primers for Mnase-qPCR analysis
FgSIDD-Mnase-R6	ATTCGATCTTGTCTCTCTCT
FgSIDD-Mnase-F7	AACGTACCTGTTCTGCGCAA	The FgSIDD gene F7 regions (from 60 to 140 bp away from TTS) were ampliﬁed with the primers for Mnase-qPCR analysis
FgSIDD-Mnase-R7	TTCCGTGATTATGGCGATAT
FgSIDD-Mnase-F8	ATATCGCCATAATCACGGAA	The FgSIDD gene F8 regions (from 140 to 220 bp away from TTS) were ampliﬁed with the primers for Mnase-qPCR analysis
FgSIDD-Mnase-R8	CAGCTTCGCAGTGTTGAGTG
FgSIDD-Mnase-F9	CACTCAACACTGCGAAGCTG	The FgSIDD gene F9 regions (from 220 to 300 bp away from TTS) were ampliﬁed with the primers for Mnase-qPCR analysis
FgSIDD-Mnase-R9	ACTTCTGATTGTAACTGCTG
FgSIDD-Mnase-F10	CAGCAGTTACAATCAGAAGT	The FgSIDD gene F10 regions (from 85 to 164 bp away from TTS) were ampliﬁed with the primers for Mnase-qPCR analysis
FgSIDD-Mnase-R10	CTTCAGTGATGTAATTGACC
FgSIDD-Mnase-F11	GGTCAATTACATCACTGAAG	The FgSIDD gene F11 regions (from 300 to 380 bp away from TTS) were ampliﬁed with the primers for Mnase-qPCR analysis
FgSIDD-Mnase-R11	CCTGTGTCGCATACCCCGTT
FgSIDD-Mnase-F12	AACGGGGTATGCGACACAGG	The FgSIDD gene F12 regions (from 380 to 420 bp away from TTS) were ampliﬁed with the primers for Mnase-qPCR analysis
FgSIDD-Mnase-R12	CTCTGCGCCCAGAGGTTCGC
FgGRX4-KO-UP-F	ACGAAGGTCAGGTTTGATGA	PCR primers to amplify FgGRX4 upstream fragment for the construction of FgGRX4 deletion mutants (hygromycin-resistant transformants)
FgGRX4-KO-UP-R	CAAAATAGGCATTGATGTGTTGACCTCCTGCCAGGGTTTCGATCTGAT
FgGRX4-KO-DOWN-F	CTCGTCCGAGGGCAAAGGAATAGAGTAGTCGGTTGTTGCTGTATGCTG	PCR primers to amplify FgGRX4 downstream fragment for the construction of FgGRX4 deletion mutants (hygromycin-resistant transformants)
FgGRX4-KO-DOWN-R	CGCCCTTATGGACAAATCC
FgGRX4-KO-ID-F	TTTGCACCAATTGCTGCCCC	PCR primers for identification of FgGRX4 deletion transformants (hygromycin-resistant transformants)
FgGRX4-KO-ID-R	TCCCTGAGCAATCCCTGCT
FgHAB-KD-UP-F	TCGCTTCGCCTTTTCAACTC	PCR primers to amplify FgHAPB promoter upstream fragment for the construction of FgHAPB deletion mutants (hygromycin-resistant transformants)
FgHAPB-KD-UP-R：	GGCATTGATGTGTTGACCTCCAACAGCGTCGTCCAGACATG
FgHAPB-KD-DOWN-F	CCAGAGAGAACGAAAGTAACCATGGATTACAGTCAATATCA	PCR primers to amplify FgHAPB promoter downstream fragment for the construction of FgHAPB deletion mutants (hygromycin-resistant transformants)
FgHAPB-KD-DOWN-R	CGCACTCGAGCACCATATTA
FgHPH-Pzear-F	GGAGGTCAACACATCAATGCC	PCR primers to amplify HPH-Pzear fragment for the construction of FgHAPB knock dowb mutants (hygromycin-resistant transformants)
FgHPH-Pzear-R	GGTTACTTTCGTTCTCTCTGG
FgHAPB-KD-ID-F	CCTTGCTTGATCAAAGCTCG	PCR primers for identification of FgHAPB knock down transformants (hygromycin-resistant transformants)
FgHAPB-KD-ID-R	GTTTGTGTAGCCCGAATTTG
FgHAPB-KD-RT-F	AAGAGGTTGCGGCCATGGAA	Quantitative real-time PCR primers for analysis of FgHAPB expression
FgHAPB-KD-RT-R	CCTCGTCCTCATCTTCGTCA
FgHAPX-GFP-F	ACTCACTATAGGGCGAATTGGGTACTCAAATTGGTTGACGCAGTTAGCAGCAGCAA	PCR primers to amplify FgHAPX fragment used for construction of the FgHAPX-GFP vector
FgHAPX-GFP-R	CACCACCCCGGTGAACAGCTCCTCGCCCTTGCTCACAATTCCTCTCCCAAACCGAA
FgSREA-GFP-F	ACTCACTATAGGGCGAATTGGGTACTCAAATTGGTTCATTTCCATTTCCATTTCCA	PCR primers to amplify FgSREA fragment used for construction of the FgSREA-GFP vector
FgSREA-GFP-R	CACCACCCCGGTGAACAGCTCCTCGCCCTTGCTCACATCGTGGCCAAGTTCTCGTA
FgUBP8-GFP-F	ACTCACTATAGGGCGAATTGGGTACTCAAATTGGTTCTCACAGGTTCCATTAGGTC	PCR primers to amplify FgUBP8 fragment used for construction of the FgUBP8-GFP vector
FgUBP8-GFP-R	CACCACCCCGGTGAACAGCTCCTCGCCCTTGCTCACGGCCAGTGAGCGAATAATGT
FgUBP8-Flag-F	CTATAGGGCGAATTGGGTACTCAAATTGGTTCTCACAGGTTCCATTAGGTC	PCR primers to amplify FgUBP8 fragment used for construction of the FgUBP8-Flag vector
FgUBP8-Flag-R	CTTTATAATCACCGTCATGGTCTTTGTAGTCGGCCAGTGAGCGAATAATGT
FgSWC6-RFP-F	ACTCACTATAGGGCGAATTGGGTACTCAAATTGGTTGACGCAGTTAGCAGCAGCAA	PCR primers to amplify FgSWC6 fragment used for construction of the FgSWC6-RFP vector
FgSWC6-RFP-R	CATGAACTCCTTGATGACGTCCTCGGAGGAGGCCATAATTCCTCTCCCAAACCGAA
FgSWC2-GFP-F	ACTCACTATAGGGCGAATTGGGTACTCAAATTGGTTGACGCAGTTAGCAGCAGCAA	PCR primers to amplify FgSWC2 fragment used for construction of the FgSWC2-GFP vector
FgSWC2-GFP-R	CACCACCCCGGTGAACAGCTCCTCGCCCTTGCTCACAATTCCTCTCCCAAACCGAA
FgEED-Flag-F	CTATAGGGCGAATTGGGTACTCAAATTGGTTCGAGTGTGAAGATTGACGAG	PCR primers to amplify FgEED fragment used for construction of the FgEED-Flag vector
FgEED-Flag-R	CTTTATAATCACCGTCATGGTCTTTGTAGTCAACCGCGCCATTCTGTGCCG
FgSWC6-GFP-F	ACTCACTATAGGGCGAATTGGGTACTCAAATTGGTTAGTTTACACTGTCTCCCAAC	PCR primers to amplify FgSWC6 fragment used for construction of the FgSWC6-GFP vector
FgSWC6-GFP-R	CACCACCCCGGTGAACAGCTCCTCGCCCTTGCTCACCGGTCCGTATCGTGTAACAC
FgGRX4-GFP-F	ACTCACTATAGGGCGAATTGGGTACTCAAATTGGTTGCGGTGGTCTCGCCTCGTCT	PCR primers to amplify FgGRX4 fragment used for construction of the Fg GRX4-GFP vector
Fg GRX4-GFP-R	CACCACCCCGGTGAACAGCTCCTCGCCCTTGCTCACTGCCGCTGAACATCTTTATT
FgHAPX-Flag-F	CTATAGGGCGAATTGGGTACTCAAATTGGTTGACGCAGTTAGCAGCAGCAA	PCR primers to amplify FgHAPX fragment used for construction of the FgHAPX-Flag vector
FgHAPX-Flag-R	CTTTATAATCACCGTCATGGTCTTTGTAGTCAATTCCTCTCCCAAACCGAA
FgSREA-Flag-F	CTATAGGGCGAATTGGGTACTCAAATTGGTTCATTTCCATTTCCATTTCCA	PCR primers to amplify FgSREA fragment used for construction of the FgSREA-Flag vector
FgSREA-Flag-R	CTTTATAATCACCGTCATGGTCTTTGTAGTCATCGTGGCCAAGTTCTCGTA
FgGRX4-NYFP-F	TTTCGTAGGAACCCAATCTTCAAAATGCCGACCATTACAGAAAT	PCR primers to amplify FgGRX4 fragment used for construction of the FgGRX4-NYFP vector
FgGRX4-NYFP-R	GCTCACCATCGTGGCGATGGAGCGAGGCGCTGCAGGAGCGCTCA
FgHAPX-CYFP-F	TTTCGTAGGAACCCAATCTTCAAATGCTTGTACATACTCGCATG	PCR primers to amplify FgHAPX fragment used for construction of the FgHAPX-CYFP vector
FgHAPX-CYFP-R	GTTCGGGATCTTGCAGGCCGGGCGAATTCCTCTCCCAAACCGAA
FgSREA-CYFP-F	TTTCGTAGGAACCCAATCTTCAAAATGAGCCAAGAAGCCCAAAC	PCR primers to amplify FgSREA fragment used for construction of the FgSREA-CYFP vector
FgSREA-CYFP-R	GTTCGGGATCTTGCAGGCCGGGCGATCGTGGCCAAGTTCTCGTA
FgHAPB-NYFP-F	TTTCGTAGGAACCCAATCTTCAAAATGGATTACAGTCAATATCA	PCR primers to amplify FgHAPB fragment used for construction of the FgHAPB-NYFP vector
FgHAPB-NYFP-R	GTTCGGGATCTTGCAGGCCGGGCGACGAAGATGAGGACGAGGGT
FgHAPC-NYFP-F	TTTCGTAGGAACCCAATCTTCAAAATGTCGGATTCCCCCCAATC	PCR primers to amplify FgHAPC fragment used for construction of the FgHAPC-NYFP vector
FgHAPC-NYFP-R	GTTCGGGATCTTGCAGGCCGGGCGAAAACCTTCAGGAGCATTAC

## Sheet: Supplementary Table S2
Supplementary Table S2. A list of FgHapX-interacting proteins identified by yeast library constructed under iron excess treatment.
Accession	Description
FGSG_00335	RNA-binding protein, subunit of Nrd1 complex Nrd1p-Nab3p-Sen1p; complex interacts with exosome to mediate 3'-end formation of some mRNAs, snRNAs, snoRNAs, and CUTs; required for termination of non-polyA transcripts and efficient splicing; Nrd1-Nab3 pathway appears to have a role in rapid suppression of some genes when cells are shifted to poor growth conditions, indicating role for Nrd1-Nab3 in r…
FGSG_00395	Protein component of the small 40S ribosomal subunit; homologous to mammalian ribosomal protein S15 and bacterial S19
FGSG_00440	citrate lyase beta subunit, putative
FGSG_00631	Protein component of the small 40S ribosomal subunit; homologous to mammalian ribosomal protein S8, no bacterial homolog; RPS8A has a paralog, RPS8B, that arose from the whole genome duplication
FGSG_00769	No homologue
FGSG_00802	Ribosomal 60S subunit protein L23A; homologous to mammalian ribosomal protein L23 and bacterial L14; RPL23A has a paralog, RPL23B, that arose from the whole genome duplication
FGSG_00921	Cytoplasmic ATPase that is a ribosome-associated molecular chaperone; functions with J-protein partner Zuo1p; may be involved in the folding of newly-synthesized polypeptide chains; member of the HSP70 family; SSB2 has a paralog, SSB1, that arose from the whole genome duplication
FGSG_01052	proliferating cell nuclear antigen
FGSG_01063	Thymidylate synthase; required for de novo biosynthesis of pyrimidine deoxyribonucleotides; expression is induced at G1/S; human homolog TYMSOS can complement yeast cdc21 temperature-sensitive mutant at restrictive temperature
FGSG_01154	Ribosomal 60S subunit protein L9B; homologous to mammalian ribosomal protein L9 and bacterial L6; RPL9B has a paralog, RPL9A, that arose from a single-locus duplication
FGSG_01158	heat shock protein Hsp30/Hsp42
FGSG_01317	Glutathione-dependent oxidoreductase; hydroperoxide and superoxide-radical responsive; monothiol glutaredoxin subfamily member along with Grx3p and Grx5p; protects cells from oxidative damage; with Grx3p, binds to Aft1p in iron-replete conditions, promoting its dissociation from promoters; mutant has increased aneuploidy tolerance; transcription regulated by Yap5p; GRX4 has a paralog, GRX3, that …
FGSG_01351	Cell wall protein related to glucanases; possibly involved in cell wall septation; member of the SUN family; SUN4 has a paralog, SIM1, that arose from the whole genome duplication
FGSG_01599	CDF zinc transporter Msc2
FGSG_02507	SUMO E3 ligase; catalyzes sumoylation of Yku70p/80p and Sir4p promoting telomere anchoring to the nuclear envelope and regulating telomerase activity; DNA-bound form catalyzes a DNA-damaged triggered sumoylation wave resulting in multisite modification of several DNA repair proteins, enhancing interactions between these proteins and accelerating repair; sumoylates Cse4p, a prerequisite for STUbL-…
FGSG_02541	Protein component of the small 40S ribosomal subunit; required for ribosome assembly and 20S pre-rRNA processing; mutations confer cryptopleurine resistance; homologous to mammalian ribosomal protein S14 and bacterial S11; RPS14A has a paralog, RPS14B, that arose from the whole genome duplication
FGSG_02560	No homologue
FGSG_02588	Protein component of the small 40S ribosomal subunit; required for assembly and maturation of pre-40 S particles; homologous to mammalian ribosomal protein S19, no bacterial homolog; mutations in human RPS19 are associated with Diamond Blackfan anemia; RPS19A has a paralog, RPS19B, that arose from the whole genome duplication
FGSG_02780	Essential beta-coat protein of the COPI coatomer; involved in ER-to-Golgi protein trafficking and maintenance of normal ER morphology; shares 43% sequence identity with mammalian beta-coat protein beta-COP
FGSG_03017	Chitin transglycosylase; functions in the transfer of chitin to beta1-6 and beta1-3 glucans in the cell wall; similar and functionally redundant to Utr2; localizes to sites of polarized growth; expression induced by cell wall stress
FGSG_03028	CipC-like antibiotic response protein
FGSG_03992	3-phosphoglycerate kinase; catalyzes transfer of high-energy phosphoryl groups from the acyl phosphate of 1,3-bisphosphoglycerate to ADP to produce ATP; key enzyme in glycolysis and gluconeogenesis
FGSG_05407	SPX domain protein
FGSG_05436	Delta subunit of the coatomer complex COPI; COPI coats Golgi-derived transport vesicles; involved in retrograde transport between Golgi and ER
FGSG_06257	Glyceraldehyde-3-phosphate dehydrogenase (GAPDH), isozyme 3; involved in glycolysis and gluconeogenesis; tetramer that catalyzes the reaction of glyceraldehyde-3-phosphate to 1,3 bis-phosphoglycerate; detected in the cytoplasm and cell wall; GAPDH-derived antimicrobial peptides secreted by S. cerevisiae are active against a wide variety of wine-related yeasts and bacteria; binds AU-rich RNA
FGSG_06938	conserved hypothetical protein
FGSG_07129	Protein involved in cystine transport; localizes to the vacuole, plasma membrane and endosome; similarity to human cystinosin, a H+-driven transporter involved in L-cystine export from lysosomes and implicated in the disease cystinosis; contains seven transmembrane domains; mutation is functionally complemented by human CTNS
FGSG_07347	Fatty acid elongase, involved in sphingolipid biosynthesis; acts on fatty acids of up to 24 carbons in length; mutations have regulatory effects on 1,3-beta-glucan synthase, vacuolar ATPase, and the secretory pathway; ELO2 has a paralog, ELO1, that arose from the whole genome duplication; lethality of the elo2 elo3 double null mutation is functionally complemented by human ELOVL1 and weakly compl…
FGSG_07480	Ribosomal protein 10 rp10 of the small 40S subunit; homologous to mammalian ribosomal protein S3A, no bacterial homolog; RPS1B has a paralog, RPS1A, that arose from the whole genome duplication
FGSG_07892	conserved hypothetical protein
FGSG_07958	Ubiquitin-specific protease component of the SAGA acetylation complex; required for SAGA (Spt-Ada-Gcn5-Acetyltransferase)-mediated deubiquitination of histone H2B
FGSG_08560	Alpha subunit of the nascent polypeptide-associated complex (NAC); involved in protein sorting and translocation; associated with cytoplasmic ribosomes
FGSG_09505	Integral membrane protein; localized to late Golgi vesicles along with the v-SNARE Tlg2p; may interact with ribosomes, based on co-purification experiments; may have a role in intracellular sterol transport
FGSG_09618	hypothetical protein
FGSG_10235	allergen Asp F7-like
FGSG_10831	Hsp90 binding co-chaperone Sba1
FGSG_10846	Co-chaperone that binds and regulates Hsp90 family chaperones; plays a role in determining prion variants; important for pp60v-src activity in yeast; homologous to the mammalian p23 proteins, and like p23 can regulate telomerase activity; protein abundance increases in response to DNA replication stress
FGSG_11058	Protein required for delivery of copper to Cox1p; mitochondrial inner membrane protein; association with mitochondrial ribosomes suggests that copper delivery may occur during translation of Cox1p
FGSG_11064	glycine-rich RNA-binding protein
FGSG_11230	Poly (A)+ RNA-binding protein; abundant mRNP-component protein that binds mRNA and is required for stability of many mRNAs; component of glucose deprivation induced stress granules, involved in P-body-dependent granule assembly; implicated in regulation of translation; carries Q/N-rich domain at C- terminus, identified as candidate prion; human homolog Tia1 is critical for normal synaptic plastic…
FGSG_12009	Cortical ER protein involved in ER-plasma membrane tethering; one of 6 proteins Ist2p, Scs2p, Scs22p, Tcb1p, Tcb2p, Tcb3p that connect ER to the plasma membrane PM and regulate PM phosphatidylinositol-4-phosphate PI4P levels by controlling access of Sac1p phosphatase to its substrate PI4P in the PM; localized to the bud via specific mRNA transport; non-tagged protein detected in a phosphorylated …
FGSG_12152	No homologue
FGSG_12955	ATP synthase delta chain, mitochondrial precursor
FGSG_13190	Delta subunit of the central stalk of mitochondrial F1F0 ATP synthase; F1F0 ATP synthase is a large, evolutionarily conserved enzyme complex required for ATP synthesis; F1 translationally regulates ATP6 and ATP8 expression to achieve a balanced output of ATP synthase genes encoded in nucleus and mitochondria; phosphorylated
FGSG_13689	No homologue

## Sheet: Supplementary Table S3
Supplementary Table S3. A list of FgSreA-interacting proteins identified by affinity capture in coupled with mass spectrometry.
Accession	Description	Unique Peptides	Peptides	PSMs
FGSG_02014	Cytoplasmic chaperone of the Hsp90 family; plays a role in determining prion variants; redundant in function and nearly identical with Hsp82p, and together they are essential; expressed constitutively at 10-fold higher basal levels than HSP82 and induced 2-3 fold by heat shock; contains two acid-rich unstructured regions that promote the solubility of chaperone-substrate complexes; HSC82 has a pa…	26	26	42
FGSG_04181	Translational elongation factor EF-3; member of the ABC superfamily; stimulates EF-1 alpha-dependent binding of aminoacyl-tRNA by the ribosome; normally expressed in zinc deficient cells; HEF3 has a paralog, YEF3, that arose from the whole genome duplication	22	22	37
FGSG_02544	hypothetical protein	23	23	32
FGSG_06692	DNA damage-responsive protein; expression is increased in response to heat-shock stress or treatments that produce DNA lesions; contains multiple repeats of the amino acid sequence NNNDSYGS; protein abundance increases in response to DNA replication stress	14	15	31
FGSG_11916	Nucleosome-binding component of the SWR1 complex; SWR1 exchanges histone variant H2AZ Htz1p for chromatin-bound histone H2A; required for vacuolar protein sorting	9	12	30
FGSG_00921	Cytoplasmic ATPase that is a ribosome-associated molecular chaperone; functions with J-protein partner Zuo1p; may be involved in the folding of newly-synthesized polypeptide chains; member of the HSP70 family; SSB2 has a paralog, SSB1, that arose from the whole genome duplication	19	19	30
FGSG_11894	Alpha subunit of the F1 sector of mitochondrial F1F0 ATP synthase; which is a large, evolutionarily conserved enzyme complex required for ATP synthesis; F1 translationally regulates ATP6 and ATP8 expression to achieve a balanced output of ATP synthase genes encoded in nucleus and mitochondria; phosphorylated; N-terminally propionylated in vivo	15	15	28
FGSG_09574	Elongation factor 2 (EF-2), also encoded by EFT2; catalyzes ribosomal translocation during protein synthesis; contains diphthamide, the unique posttranslationally modified histidine residue specifically ADP-ribosylated by diphtheria toxin; EFT1 has a paralog, EFT2, that arose from the whole genome duplication	15	15	24
FGSG_10825	Cobalamin-independent methionine synthase; involved in methionine biosynthesis and regeneration; requires a minimum of two glutamates on the methyltetrahydrofolate substrate, similar to bacterial metE homologs	15	15	21
FGSG_08811	Translational elongation factor EF-1 alpha; in the GTP-bound active form, binds to and delivers aminoacylated tRNA to the A-site of ribosomes for elongation of nascent polypeptides; associates with vacuolar Rho1p GTPase; TEF2-RFP levels increase during replicative aging; may also have a role in tRNA re-export from the nucleus; TEF2 has a paralog, TEF1, that arose from the whole genome duplication	12	12	21
FGSG_01425	Plasma membrane P2-type H+-ATPase; pumps protons out of cell; major regulator of cytoplasmic pH and plasma membrane potential; long-lived protein asymmetrically distributed at plasma membrane between mother cells and buds; accumulates at high levels in mother cells during aging, buds emerge with very low levels of Pma1p, newborn cells have low levels of Pma1p; Hsp30p plays a role in Pma1p regulat…	11	11	19
FGSG_11878	Nucleolar protein that binds nuclear localization sequences; required for pre-rRNA processing and ribosome biogenesis; binds to single stranded telomeric DNA and mRNA; methylated by Hmt1p; interaction with Top1p and nucleolar localization are negatively regulated by polyphosphorylation	13	13	18
FGSG_05433	Protein component of the small (40S) ribosomal subunit; has apurinic/apyrimidinic (AP) endonuclease activity; essential for viability; nascent Rps3p is bound by specific chaperone Yar1p during translation; homologous to mammalian ribosomal protein S3 and bacterial S3	11	11	18
FGSG_07186	Ribosomal 60S subunit protein L4B; homologous to mammalian ribosomal protein L4 and bacterial L4; RPL4B has a paralog, RPL4A, that arose from the whole genome duplication	10	10	16
FGSG_04312	Beta subunit of the F1 sector of mitochondrial F1F0 ATP synthase; which is a large, evolutionarily conserved enzyme complex required for ATP synthesis; F1 translationally regulates ATP6 and ATP8 expression to achieve a balanced output of ATP synthase genes encoded in nucleus and mitochondria; phosphorylated	7	7	16
FGSG_00838	Heat shock protein that is highly induced upon stress; plays a role in SRP-dependent cotranslational protein-membrane targeting and translocation; member of the HSP70 family; cytoplasmic protein that concentrates in nuclei upon starvation; SSA4 has a paralog, SSA3, that arose from the whole genome duplication	10	12	16
FGSG_07467	Histone chaperone; involved in histone exchange by removing and replacing histone H2A-H2B dimers or histone variant dimers from assembled nucleosomes; involved in the transport of H2A and H2B histones to the nucleus; required for the regulation of microtubule dynamics during mitosis; interacts with mitotic cyclin Clb2p; controls bud morphogenesis; phosphorylated by CK2; protein abundance increase…	6	6	15
FGSG_07335	Actin; structural protein involved in cell polarization, endocytosis, and other cytoskeletal functions	8	8	15
FGSG_06257	Glyceraldehyde-3-phosphate dehydrogenase (GAPDH), isozyme 3; involved in glycolysis and gluconeogenesis; tetramer that catalyzes the reaction of glyceraldehyde-3-phosphate to 1,3 bis-phosphoglycerate; detected in the cytoplasm and cell wall; GAPDH-derived antimicrobial peptides secreted by S. cerevisiae are active against a wide variety of wine-related yeasts and bacteria; binds AU-rich RNA	10	10	15
FGSG_05322	Beta subunit of fatty acid synthetase; complex catalyzes the synthesis of long-chain saturated fatty acids; contains acetyltransacylase, dehydratase, enoyl reductase, malonyl transacylase, and palmitoyl transacylase activities	10	10	14
FGSG_03992	3-phosphoglycerate kinase; catalyzes transfer of high-energy phosphoryl groups from the acyl phosphate of 1,3-bisphosphoglycerate to ADP to produce ATP; key enzyme in glycolysis and gluconeogenesis	9	9	14
FGSG_09974	Ribosomal 60S subunit protein L22A; required for translation of long 5' UTR of IME1 mRNA and meiotic entry; required for the oxidative stress response, pseudohyphal and invasive growth; homologous to mammalian ribosomal protein L22, no bacterial homolog; RPL22A has a paralog, RPL22B, that arose from the whole genome duplication	5	5	12
FGSG_09565	Transcriptional activator of nitrogen catabolite repression genes; contains a GATA-1-type zinc finger DNA-binding motif; activity and localization regulated by nitrogen limitation and Ure2p; different translational starts produce two major and two minor isoforms that are differentially regulated and localized	11	11	12
FGSG_08644	Hsp70 protein that interacts with Zuo1p (a DnaJ homolog); interacts with Zuo1p to form a ribosome-associated complex that binds the ribosome via the Zuo1p subunit; also involved in pleiotropic drug resistance via sequential activation of PDR1 and PDR5; binds ATP	9	9	11
FGSG_06931	Ribosomal 60S subunit protein L2B; homologous to mammalian ribosomal protein L2 and bacterial L2; RPL2B has a paralog, RPL2A, that arose from the whole genome duplication; expression is upregulated at low temperatures	6	6	11
FGSG_06021	Major ADP/ATP carrier of the mitochondrial inner membrane; exchanges cytosolic ADP for mitochondrially synthesized ATP; also imports heme and ATP; required for viability in many lab strains that carry a sal1 mutation; PET9 has a paralog, AAC3, that arose from the whole genome duplication; human homolog SLC25A4 implicated in progressive external ophthalmoplegia can complement yeast null mutant	7	7	11
FGSG_01346	Enolase I, a phosphopyruvate hydratase; catalyzes conversion of 2-phosphoglycerate to phosphoenolpyruvate during glycolysis and the reverse reaction during gluconeogenesis; expression repressed in response to glucose; protein abundance increases in response to DNA replication stress; N-terminally propionylated in vivo; ENO1 has a paralog, ENO2, that arose from the whole genome duplication	6	6	11
FGSG_10010	Ribosomal 60S subunit protein L5; nascent Rpl5p is bound by specific chaperone Syo1p during translation; homologous to mammalian ribosomal protein L5 and bacterial L18; binds 5S rRNA and is required for 60S subunit assembly	7	7	10
FGSG_07237	hypothetical protein	9	9	10
FGSG_06874	Topoisomerase I; nuclear enzyme that relieves torsional strain in DNA by cleaving and re-sealing the phosphodiester backbone; relaxes both positively and negatively supercoiled DNA; functions in replication, transcription, and recombination; role in processing ribonucleoside monophosphates in genomic DNA into irreversible single-strand breaks; enzymatic activity and interaction with Nsr1p are neg…	10	10	10
FGSG_06841	Translation initiation factor eIF4A; DEA(D/H)-box RNA helicase that couples ATPase activity to RNA binding and unwinding; forms a dumbbell structure of two compact domains connected by a linker; interacts with eIF4G; protein abundance increases in response to DNA replication stress; TIF2 has a paralog, TIF1, that arose from the whole genome duplication	4	4	10
FGSG_06644	Type II HSP40 co-chaperone that interacts with the HSP70 protein Ssa1p; shuttles between cytosol and nucleus; mediates delivery of misfolded proteins into the nucleus for degradation; involved in proteasomal degradation of misfolded cytosolic proteins; protein abundance increases in response to DNA replication stress; polyQ aggregates sequester Sis1p and interfere with clearance of misfolded prot…	10	10	10
FGSG_05321	Alpha subunit of fatty acid synthetase; complex catalyzes the synthesis of long-chain saturated fatty acids; contains the acyl-carrier protein domain and beta-ketoacyl reductase, beta-ketoacyl synthase and self-pantetheinylation activities	7	7	10
FGSG_08723	Transaldolase, enzyme in the non-oxidative pentose phosphate pathway; converts sedoheptulose 7-phosphate and glyceraldehyde 3-phosphate to erythrose 4-phosphate and fructose 6-phosphate; TAL1 has a paralog, NQM1, that arose from the whole genome duplication	6	6	9
FGSG_06289	Ribosomal 60S subunit protein L3; homologous to mammalian ribosomal protein L3 and bacterial L3; plays an important role in function of eIF5B in stimulating 3' end processing of 18S rRNA in context of 80S ribosomes that have not yet engaged in translation; involved in replication and maintenance of killer double stranded RNA virus	7	7	9
FGSG_06019	Protein component of the small (40S) ribosomal subunit; least basic of non-acidic ribosomal proteins; phosphorylated in vivo; essential for viability; homologous to mammalian ribosomal protein S5 and bacterial S7	5	5	9
FGSG_02785	Ribosome-associated chaperone; zuotin functions in ribosome biogenesis and as a chaperone for nascent polypeptide chains in partnership with Ssz1p and SSb1/2; contains a DnaJ domain and functions as a J-protein partner for Ssb1p and Ssb2p; human gene DNAJC2 can partially complement yeast zuo1 null mutant	7	7	9
FGSG_01343	hypothetical protein	8	8	9
FGSG_01241	14-3-3 protein, major isoform; controls proteome at post-transcriptional level, binds proteins and DNA, involved in regulation of exocytosis, vesicle transport, Ras/MAPK and rapamycin-sensitive signaling, aggresome formation, spindle position checkpoint; protein increases in abundance and relative distribution to the nucleus increases upon DNA replication stress; antiapoptotic gene similar to hum…	4	5	9
FGSG_01059	Nucleolar peptidyl-prolyl cis-trans isomerase (PPIase); FK506 binding protein; affects expression of multiple genes via its role in nucleosome assembly; phosphorylated by casein kinase II (Cka1p-Cka2p-Ckb1p-Ckb2p) and dephosphorylated by Ptp1p; PPIase domain acts as a transcriptional repressor when tethered to DNA by lexA, and repressor activity is dependent on PPIase activity; FPR3 has a paralog…	7	7	9
FGSG_11915	Protein disulfide isomerase; multifunctional oxidoreductase of the ER lumen, essential for disulfide bond formation in secretory and cell-surface proteins, processing of non-native disulfide bonds; Ero1p activator; complexes with exomannosidase, Mnl1p to facilitate the recognition of misfolded glycoproteins and the trimming of glycan Man8GlcNAc2 to Man7GlcNAc2 on substrates, thereby accelerating …	5	5	8
FGSG_10232	hypothetical protein	7	7	8
FGSG_09933	Mitochondrial porin (voltage-dependent anion channel); outer membrane protein required for maintenance of mitochondrial osmotic stability and mitochondrial membrane permeability; couples the glutathione pools of the intermembrane space (IMS) and the cytosol; interacts with Om45 and Om14 in the outer membrane; phosphorylated; protein abundance increases in response to DNA replication stress	6	6	8
FGSG_08896	Protein component of the small (40S) ribosomal subunit; homologous to mammalian ribosomal protein S9 and bacterial S4; RPS9B has a paralog, RPS9A, that arose from the whole genome duplication	6	6	8
FGSG_06344	hypothetical protein	6	6	8
FGSG_06246	Tetradecameric mitochondrial chaperonin; required for ATP-dependent folding of precursor polypeptides and complex assembly; prevents aggregation and mediates protein refolding after heat shock; role in mtDNA transmission; phosphorylated	7	7	8
FGSG_06243	rRNA m5C methyltransferase; methylates cytosine at position 2870 of 25S rRNA; has an essential function independent of rRNA methylation; contains seven beta-strand methyltransferase motif; essential for processing and maturation of 27S pre-rRNA and large ribosomal subunit biogenesis; localized to the nucleolus; constituent of 66S pre-ribosomal particles; rRNA methylation defect and lethality are …	8	8	8
FGSG_06055	hypothetical protein	6	6	8
FGSG_02233	hypothetical protein	6	6	8
FGSG_10908	Protein involved in producing mature rRNAs and snoRNAs; involved in pre-rRNA processing, 18S rRNA synthesis, and snoRNA synthesis; component of the small subunit processome complex, which is required for processing of pre-18S rRNA	6	6	7
FGSG_09834	Major of three pyruvate decarboxylase isozymes; key enzyme in alcoholic fermentation; decarboxylates pyruvate to acetaldehyde; involved in amino acid catabolism; subject to glucose-, ethanol-, and autoregulation; activated by phosphorylation in response to glucose levels; N-terminally propionylated in vivo	4	4	7
FGSG_09471	ATPase involved in protein import into the ER; also acts as a chaperone to mediate protein folding in the ER and may play a role in ER export of soluble proteins; regulates the unfolded protein response via interaction with Ire1p	3	5	7
FGSG_08744	Protein of unknown function; green fluorescent protein (GFP)-fusion protein localizes to the cytoplasm	7	7	7
FGSG_08478	Ribosomal 60S subunit protein L8B; required for processing of 27SA3 pre-rRNA to 27SB pre-rRNA during assembly of large ribosomal subunit; depletion leads to a turnover of pre-rRNA; L8 binds to Domain I of 25S and 5.8 S rRNAs; mutation results in decreased amounts of free 60S subunits; homologous to mammalian ribosomal protein L7A, no bacterial homolog; RPL8B has a paralog, RPL8A, that arose from …	3	3	7
FGSG_08335	Ribosomal 60S subunit protein L13A; not essential for viability; homologous to mammalian ribosomal protein L13, no bacterial homolog; RPL13A has a paralog, RPL13B, that arose from the whole genome duplication	4	4	7
FGSG_07953	Aconitase; required for the tricarboxylic acid (TCA) cycle and also independently required for mitochondrial genome maintenance; component of the mitochondrial nucleoid; mutation leads to glutamate auxotrophy; human homolog ACO2 can complement yeast null mutant	5	5	7
FGSG_06154	Hsp70 family ATPase; constituent of the import motor component of the Translocase of the Inner Mitochondrial membrane (TIM23 complex); involved in protein translocation and folding; subunit of SceI endonuclease; SSC1 has a paralog, ECM10, that arose from the whole genome duplication	5	5	7
FGSG_06116	hypothetical protein	7	7	7
FGSG_04171	Dihydrolipoamide acetyltransferase component (E2) of the PDC; the pyruvate dehydrogenase complex (PDC) catalyzes the oxidative decarboxylation of pyruvate to acetyl-CoA	4	4	7
FGSG_02588	Protein component of the small (40S) ribosomal subunit; required for assembly and maturation of pre-40 S particles; homologous to mammalian ribosomal protein S19, no bacterial homolog; mutations in human RPS19 are associated with Diamond Blackfan anemia; RPS19B has a paralog, RPS19A, that arose from the whole genome duplication	4	4	7
FGSG_02541	Protein component of the small (40S) ribosomal subunit; required for ribosome assembly and 20S pre-rRNA processing; mutations confer cryptopleurine resistance; homologous to mammalian ribosomal protein S14 and bacterial S11; RPS14A has a paralog, RPS14B, that arose from the whole genome duplication	4	4	7
FGSG_01301	hypothetical protein	5	5	7
FGSG_00387	Phosphoglucomutase; catalyzes the conversion from glucose-1-phosphate to glucose-6-phosphate, which is a key step in hexose metabolism; functions as the acceptor for a Glc-phosphotransferase; protein abundance increases in response to DNA replication stress; PGM2 has a paralog, PGM1, that arose from the whole genome duplication	5	5	7
FGSG_13664	Ribosomal 60S subunit protein L19A; rpl19a and rpl19b single null mutations result in slow growth, while the double null mutation is lethal; homologous to mammalian ribosomal protein L19, no bacterial homolog; RPL19A has a paralog, RPL19B, that arose from the whole genome duplication	4	4	6
FGSG_12035	Translation initiation factor eIF5B; GTPase that promotes Met-tRNAiMet binding to ribosomes and ribosomal subunit joining; promotes GTP-dependent maturation of 18S rRNA by Nob1p; protein abundance increases in response to DNA replication stress; homolog of bacterial IF2	6	6	6
FGSG_10940	Essential evolutionarily-conserved nucleolar protein; component of the box C/D snoRNP complexes that direct 2'-O-methylation of pre-rRNA during its maturation; overexpression causes spindle orientation defects	5	5	6
FGSG_10040	Subunit of the heterodimeric FACT complex (Spt16p-Pob3p); FACT associates with chromatin via interaction with Nhp6Ap and Nhp6Bp, and reorganizes nucleosomes to facilitate access to DNA by RNA and DNA polymerases; specifically required for diauxic shift-induced H2B deposition onto rDNA genes; mutations cause reduced nucleosome occupancy over highly transcribed regions; coregulates transcription wi…	5	5	6
FGSG_09870	G-protein beta subunit and guanine dissociation inhibitor for Gpa2p; ortholog of RACK1 that inhibits translation; core component of the small (40S) ribosomal subunit; required to prevent frameshifting at ribosomes stalled at repeated CGA codons; regulates P-body formation induced by replication stress; represses Gcn4p in the absence of amino acid starvation	4	4	6
FGSG_08714	Protein component of the small (40S) ribosomal subunit; homologous to mammalian ribosomal protein S4, no bacterial homolog; RPS4B has a paralog, RPS4A, that arose from the whole genome duplication	5	5	6
FGSG_08675	Subunit beta1 of the nascent polypeptide-associated complex (NAC); involved in protein targeting, associated with cytoplasmic ribosomes; enhances DNA binding of the Gal4p activator; homolog of human BTF3b; EGD1 has a paralog, BTT1, that arose from the whole genome duplication	5	5	6
FGSG_08421	Poly(A) binding protein; part of the 3'-end RNA-processing complex, mediates interactions between the 5' cap structure and the 3' mRNA poly(A) tail, involved in control of poly(A) tail length, interacts with translation factor eIF-4G; stimulates, but is not required for the deadenylation activity of the Pan2p-Pan3p poly(A)-ribonuclease complex	4	4	6
FGSG_07528	Pyruvate kinase; functions as a homotetramer in glycolysis to convert phosphoenolpyruvate to pyruvate, the input for aerobic (TCA cycle) or anaerobic (glucose fermentation) respiration; regulated via allosteric activation by fructose bisphosphate; CDC19 has a paralog, PYK2, that arose from the whole genome duplication	4	4	6
FGSG_07401	One of two isoforms of the gamma subunit of eEF1B; stimulates the release of GDP from eEF1A (Tef1p/Tef2p) post association with the ribosomal complex with eEF1Balpha subunit; nuclear protein required for transcription of MXR1; binds the MXR1 promoter in the presence of other nuclear factors; binds calcium and phospholipids	3	3	6
FGSG_06827	Conserved ribosomal protein P0 of the ribosomal stalk; involved in interaction between translational elongation factors and the ribosome; phosphorylated on serine 302; homologous to mammalian ribosomal protein LP0 and bacterial L10	3	3	6
FGSG_06611	Beta-tubulin; associates with alpha-tubulin (Tub1p and Tub3p) to form tubulin dimer, which polymerizes to form microtubules; mutation in human ortholog is associated with congenital fibrosis of the extraocular muscles (CFEOM) with polymicrogyria	4	4	6
FGSG_05972	Nucleoside diphosphate kinase; catalyzes the transfer of gamma phosphates from nucleoside triphosphates, usually ATP, to nucleoside diphosphates by a mechanism that involves formation of an autophosphorylated enzyme intermediate; protein abundance increases in response to DNA replication stress	4	4	6
FGSG_05900	hypothetical protein	6	6	6
FGSG_05686	Nucleolar protein involved in pre-rRNA processing; depletion causes severely decreased 18S rRNA levels	5	5	6
FGSG_05605	Ribosomal protein P2 beta; a component of the ribosomal stalk, which is involved in the interaction between translational elongation factors and the ribosome; free (non-ribosomal) P2 stimulates the phosphorylation of the eIF2 alpha subunit (Sui2p) by Gcn2p; regulates the accumulation of P1 (Rpp1Ap and Rpp1Bp) in the cytoplasm	4	4	6
FGSG_05454	E1 alpha subunit of the pyruvate dehydrogenase (PDH) complex; catalyzes the direct oxidative decarboxylation of pyruvate to acetyl-CoA; phosphorylated; regulated by glucose; PDH complex is concentrated in spots within the mitochondrial matrix, often near the ERMES complex and near peroxisomes	3	3	6
FGSG_04232	hypothetical protein	5	5	6
FGSG_02493	Ribosomal 60S subunit protein L25; primary rRNA-binding ribosomal protein component of large ribosomal subunit; binds to 25S rRNA via a conserved C-terminal motif; homologous to mammalian ribosomal protein L23A and bacterial L23	3	3	6
FGSG_01870	Histone glutamine methyltransferase, modifies H2A at Q105 in nucleolus; component of the small subunit processome complex, which is required for processing of pre-18S rRNA; ortholog of mammalian fibrillarin; inviability of the null mutant is functionally complemented by human FBL	5	5	6
FGSG_01199	Glutamine-fructose-6-phosphate amidotransferase; catalyzes the formation of glucosamine-6-P and glutamate from fructose-6-P and glutamine in the first step of chitin biosynthesis; GFA1 has a paralogous region, comprising ORFs YMR084W-YMR085W, that arose from the whole genome duplication	4	4	6
FGSG_01008	Translation elongation factor 1 beta; stimulates nucleotide exchange to regenerate EF-1 alpha-GTP for the next elongation cycle; part of the EF-1 complex, which facilitates binding of aminoacyl-tRNA to the ribosomal A site; human homolog EEF1B2 can complement yeast efb1 mutants	3	3	6
FGSG_12028	Ribosomal 60S subunit protein L12B; rpl12a rpl12b double mutant exhibits slow growth and slow translation; homologous to mammalian ribosomal protein L12 and bacterial L11; RPL12B has a paralog, RPL12A, that arose from the whole genome duplication	3	3	5
FGSG_10905	Ribosomal 40S subunit protein S0A; required for maturation of 18S rRNA along with Rps0Bp; deletion of either RPS0 gene reduces growth rate, deletion of both genes is lethal; homologous to human ribosomal protein SA and bacterial S2; RPS0A has a paralog, RPS0B, that arose from the whole genome duplication;	3	3	5
FGSG_10885	Beta subunit of succinyl-CoA ligase; succinyl-CoA ligase is a mitochondrial enzyme of the TCA cycle that catalyzes the nucleotide-dependent conversion of succinyl-CoA to succinate	4	4	5
FGSG_10855	hypothetical protein	4	4	5
FGSG_10368	Ribosomal stalk protein P1 alpha; involved in the interaction between translational elongation factors and the ribosome; free (non-ribosomal) P1 stimulates the phosphorylation of the eIF2 alpha subunit (Sui2p) by Gcn2p; accumulation of P1 in the cytoplasm is regulated by phosphorylation and interaction with the P2 stalk component	1	1	5
FGSG_09580	Subunit of mitochondrial NAD(+)-dependent isocitrate dehydrogenase; complex catalyzes the oxidation of isocitrate to alpha-ketoglutarate in the TCA cycle; phosphorylated	3	3	5
FGSG_09535	Co-chaperone that binds Hsp82p and activates its ATPase activity; plays a role in determining prion variants; similar to Hch1p; expression is regulated by stresses such as heat shock; protein abundance increases in response to DNA replication stress	5	5	5
FGSG_09491	hypothetical protein	4	4	5
FGSG_08676	Ribosomal 60S subunit protein L24B; not essential for translation but may be required for normal translation rate; homologous to mammalian ribosomal protein L24, no bacterial homolog; RPL24B has a paralog, RPL24A, that arose from the whole genome duplication	4	4	5
FGSG_07480	Ribosomal protein 10 (rp10) of the small (40S) subunit; homologous to mammalian ribosomal protein S3A, no bacterial homolog; RPS1A has a paralog, RPS1B, that arose from the whole genome duplication	4	4	5
FGSG_07307	hypothetical protein	5	5	5
FGSG_07075	Pyruvate carboxylase isoform; cytoplasmic enzyme that converts pyruvate to oxaloacetate; differentially regulated than isoform Pyc1p; mutations in the human homolog are associated with lactic acidosis; PYC2 has a paralog, PYC1, that arose from the whole genome duplication	4	4	5
FGSG_06802	hypothetical protein	5	5	5
FGSG_06763	hypothetical protein	3	3	5
FGSG_06220	Alpha subunit of the translation initiation factor eIF2; eIF2 is involved in identification of the start codon; phosphorylation of Ser51 is required for regulation of translation by inhibiting the exchange of GDP for GTP; protein abundance increases in response to DNA replication stress	5	5	5
FGSG_06049	Nuclear exosome exonuclease component; has 3'-5' exonuclease activity that is regulated by Lrp1p; involved in RNA processing, maturation, surveillance, degradation, tethering, and export; role in sn/snoRNAs precursor degradation; forms a stable heterodimer with Lrp1p; has similarity to E. coli RNase D and to human PM-Sc1 100 (EXOSC10); mutant displays reduced transcription elongation in the G-les…	5	5	5
FGSG_05615	S-adenosyl-L-homocysteine hydrolase; catabolizes S-adenosyl-L-homocysteine which is formed after donation of the activated methyl group of S-adenosyl-L-methionine (AdoMet) to an acceptor; regulates cellular lipid homoeostasis by regulating phosphatidylcholine(PC)synthesis and triacylglycerol (TG) levels	4	4	5
FGSG_05530	AAA ATPase; subunit of polyUb-selective segregase complex involved in ERAD, INM-associated degradation (INMAD), mitotic spindle disassembly, macroautophagy, PMN, ribosome-associated degradation, ribophagy, homotypic ER membrane fusion, SCF complex disassembly, cell wall integrity during heat stress, and telomerase regulation; mobilizes membrane-anchored transcription factors by regulated Ub/prote…	3	3	5
FGSG_05422	hypothetical protein	4	4	5
FGSG_04136	Protein component of the small (40S) ribosomal subunit; homologous to mammalian ribosomal protein S16 and bacterial S9; RPS16A has a paralog, RPS16B, that arose from the whole genome duplication	4	4	5
FGSG_02770	Fructose 1,6-bisphosphate aldolase; required for glycolysis and gluconeogenesis; catalyzes conversion of fructose 1,6 bisphosphate to glyceraldehyde-3-P and dihydroxyacetone-P; locates to mitochondrial outer surface upon oxidative stress; N-terminally propionylated in vivo	4	4	5
FGSG_01871	Ribosomal 60S subunit protein L17A; required for processing of 27SB pre-rRNA and formation of stable 66S assembly intermediates; copurifies with the Dam1 complex (aka DASH complex); homologous to mammalian ribosomal protein L17 and bacterial L22; RPL17A has a paralog, RPL17B, that arose from the whole genome duplication; protein abundance increases in response to DNA replication stress	4	4	5
FGSG_01504	Ribosomal 60S subunit protein L31B; associates with karyopherin Sxm1p; loss of both Rpl31p and Rpl39p confers lethality; homologous to mammalian ribosomal protein L31, no bacterial homolog; RPL31B has a paralog, RPL31A, that arose from the whole genome duplication	3	3	5
FGSG_01099	GTP binding protein (mammalian Ranp homolog); involved in the maintenance of nuclear organization, RNA processing and transport; interacts with Kap121p, Kap123p and Pdr6p (karyophilin betas); not required for viability; protein abundance increases in response to DNA replication stress; GSP2 has a paralog, GSP1, that arose from the whole genome duplication	4	4	5
FGSG_01016	Ribosomal 60S subunit protein L6B; binds 5.8S rRNA; homologous to mammalian ribosomal protein L6, no bacterial homolog; RPL6B has a paralog, RPL6A, that arose from the whole genome duplication	3	3	5
FGSG_00863	Beta subunit of the mitochondrial processing protease (MPP); essential processing enzyme that cleaves the N-terminal targeting sequences from mitochondrially imported proteins	3	3	5
FGSG_00631	Protein component of the small (40S) ribosomal subunit; homologous to mammalian ribosomal protein S8, no bacterial homolog; RPS8B has a paralog, RPS8A, that arose from the whole genome duplication	2	2	5
FGSG_00421	S-adenosylmethionine synthetase; catalyzes transfer of the adenosyl group of ATP to the sulfur atom of methionine; comparative analysis suggests that a mitochondrially targeted form may result from translation starting at a non-canonical codon upstream of the annotated start codon	3	3	5
